# Supplementary material for: β-Patchoulene Ameliorates Water Transport and the Mucus Barrier in 5-Fluorouracil-Induced Intestinal Mucositis Rats via the cAMP/PKA/CREB Signaling Pathway
Source: Front Pharmacol. 2021 Aug 25;12:689491. doi: 10.3389/fphar.2021.689491 (PMC8424048; doi:10.3389/fphar.2021.689491)
Supplement: Supplementary file 1 [file DataSheet1.ZIP]

Archive with 26 entries (25 files):
- Original western blot-cells/
- Original western blot-cells/AQP3-A.tif
- Original western blot-cells/AQP3-B.tif
- Original western blot-cells/AQP3-C.tif
- Original western blot-cells/CREB-A.tif
- Original western blot-cells/CREB-B.tif
- Original western blot-cells/MEK-A.tif
- Original western blot-cells/MEK-B.tif
- Original western blot-cells/MEK-C.tif
- Original western blot-cells/MSK-A.tif
- Original western blot-cells/MSK-B.tif
- Original western blot-cells/PKA-A.tif
- Original western blot-cells/PKA-B.tif
- Original western blot-cells/PKA-C.tif
- Original western blot-cells/p-CREB-A.tif
- Original western blot-cells/p-CREB-B.tif
- Original western blot-cells/p-MEK-A.tif
- Original western blot-cells/p-MEK-B.tif
- Original western blot-cells/p-MEK-C.tif
- Original western blot-cells/p-MSK-A.tif
- Original western blot-cells/p-MSK-B.tif
- Original western blot-cells/p-MSK-C.tif
- Original western blot-cells/a┬-actin-A.tif
- Original western blot-cells/a┬-actin-B.tif
- Original western blot-cells/a┬-actin-C.tif
- Original western blot-cells/a┬-actin-D.tif
